# Supplementary material for: Changes in weight and body composition across five years at university: A prospective observational study
Source: PLoS One. 2019 Nov 13;14(11):e0225187. doi: 10.1371/journal.pone.0225187 (PMC6853334; doi:10.1371/journal.pone.0225187)
Supplement: S1 File — (XLSX) [file pone.0225187.s001.xlsx]

## Sheet: Blad1
ID	Sex (male=0; female=1)	Age	Study discipline	Height 1	Weight 1	BMI 1	Fat% 1	FM 1	FFM 1	WC 1	Height 2	Weight 2	BMI 2	Fat% 2	FM 2	FFM 2	WC 2	Height 3	Weight 3	BMI 3	Fat% 3	FM 3	FFM 3	WC 3	Height 4	Weight 4	BMI 4	Fat% 4	FM 4	FFM 4	WC 4	Height 5	Weight 5	BMI 5	Fat% 5	FM 5	FFM 5	WC 5	Height 6	Weight 6	BMI 6	Fat% 6	FM 6	FFM 6	WC 6
1	1	18	15	165.3	56	20.4947	23.4	13.1	42.9	70.4	166.3	56.6	20.466	21.8	12.4	44.3	67.8	166	57.1	20.7214	24.7	14.1	43	67.2	165.9	60.4	21.9454	28	16.9	43.5	69.3	165.8	64.7	23.5361	30.4	19.7	45.1	74.1	166.8	62.6	22.5	27.3	17.1	45.5	74.1
2	0	17	18	171.3	66.8	22.7647	9.6	6.4	60.4	72	171.5	71.1	24.1736	11.8	8.4	62.7	76.1	171.9	70.6	23.892	13.2	9.3	61.3	76	170	77.8	26.9204	16.1	12.5	65.3	80.4	172	77	26.0276	12.4	9.6	67.5	78.6	170.6	78.2	26.8688	16.3	12.8	65.5	81.5
3	1	18	27	163.9	49.8	18.5384	19.3	9.6	40.2	64.5	163.6	53.6	20.0262	27.5	14.7	38.9	66.4
4	0	18	9	180.3	61.6	18.9491	11.1	6.8	54.8	68.7	180.4	65.7	20.188	11.1	7.3	58.4	71.2	180	61.8	19.0741	10.8	6.7	55.1	67.8	182	67.2	20.2874	3.2	2.2	65.1	71.4								188.2	75.8	21.4008	9	6.8	69	81.5
5	0	19	3	169.2	54	18.8622	13.1	7.1	46.9	67.1	169.4	55.3	19.2707	16.1	8.9	46.4	69.8	168.9	53.4	18.719	10.5	5.6	47.8	65.9	169.2	55	19.2115	12.1	6.7	48.4	68.8	169.4	55.8	19.445	11	6.1	49.7	70.2	170.1	56.2	19.4235	12.6	7.1	49.1	71.6
6	1	17	25	171.4	73.3	24.9507	30.9	22.6	50.7	76.3	172.3	75.6	25.4654	31.2	23.6	52	74.8	171.8	73.5	24.9024	30.8	22.7	50.8	74.2	172.3	71.9	24.2191	25.1	18.1	53.8	72.1								172	70.1	23.6952	28.5	20	50.1	73.9
7	1	18	20	166.5	66.1	23.8437	26.6	17.6	48.6	69.8	166.2	64.6	23.3868	27.5	17.8	46.9	66.9	166.5	62.3	22.4729	24.5	15.3	47	68.3	165.7	63.3	23.0547	23.6	15	48.3	68.1	165.7	61.4	22.3627	27.9	17.2	44.2	66.8
8	1	18	25	164.6	52.1	19.2299	25.5	13.3	38.8	62.7	165.1	52.4	19.2237	23.6	12.4	40	62	166	49.9	18.1086	19.9	9.9	40	61.3	164.6	55	20.3003	26.6	14.7	40.4	63.9	164.7	57.7	21.271	28.5	16.4	41.3	65.6	165	58.8	21.5978	29.6	17.4	41.4	66.9
9	0	18	8	173.7	68.3	22.6371	16.9	11.5	56.8	78.8	173.9	67.7	22.3867	16.1	10.9	56.8	79.4								165.9	60.4	21.9454	28	16.9	43.5	69.3
10	0	19	26	190.5	75.3	20.7494	7.9	6	69.4	74.9	190.6	73.3	20.1771	8.9	6.5	66.8	74.5
11	0	18	27	195.1	79.3	20.8333	15.2	12.1	67.3	77.3	196.2	81.5	21.1719	15.4	12.6	69	77.5	196.5	80.8	20.926	15.7	12.7	68.1	79.6
12	0	18	8	180.5	71.4	21.9151	12.1	8.6	62.8	69.5	179.7	77.5	23.9997	14.8	11.5	66	75.9	180.6	78.6	24.0983	9.9	7.8	70.8	74.3	180.1	76.2	23.4924	11.1	8.5	67.7	76.6	180.1	75.1	23.1533	9.6	7.2	67.9	75.5	180.2	74.9	23.066	11.8	8.8	66.1	74.6
13	0	18	16	177.6	61.3	19.4346	12	7.4	53.9	71.4
14	0	18	16	177.1	58.7	18.7155	12	7	51.7	67.6								177.1	59	18.8111	12	7.1	51.9	68.2	177.4	59.2	18.8111	2.3	1.4	57.8	67.2	177.3	61.5	19.564	7.2	4.4	57.1	68.5	177.4	61	19.3831	4.8	2.9	58.1	69.4
15	0	17	14	182.2	81.3	24.4903	17.4	14.2	67.2	82.7																						181.6	88.4	26.8053	12.2	10.8	77.6	88.5
16	1	17	18	162.1	58.6	22.3014	19	11.1	47.5	68.6	162.2	60.2	22.882	19.1	11.5	48.7	69.4	160.8	59.4	22.9728	20.3	12.1	47.3	68.1	162.3	60.7	23.0437	20.5	12.4	48.3	69.2	162.4	60.3	22.8636	20.7	12.5	47.8	67.4	162.9	63.7	24.0048	22.3	14.2	49.5	71.4
17	1	18	18	168.1	57.9	20.4901	15.2	8.8	49.1	67.9	168.3	59.8	21.1122	16.7	10	49.8	69.2	168.9	62.3	21.8388	19.4	12.1	50.2	68.5	168.9	64	22.4347	20.2	12.9	51.1	71.5	170	64.1	22.1799	21.1	13.5	50.6	70.5	168.9	63.4	22.2244	26.8	17	46.4	70.7
18	1	18	18	170.2	66.3	22.8873	23.5	15.6	50.7	72	170.3	65.1	22.4467	22.6	14.7	50.4	71.7	170.1	65.1	22.4995	22.1	14.4	50.7	72.2	170.2	64.2	22.1624	24.7	15.9	48.3	71	170.3	65.6	22.6191	28.2	18.5	47.1	72.9	170.5	69.4	23.8732	31.7	22	47.4	75.5
19	0	19	25	180.4	70.9	21.7858	13.9	9.9	61	80.8	180.1	73.5	22.66	18.3	13.5	60.1	81.8	180.3	74.9	23.0404	13.8	10.3	64.6	80.5	180.6	73.7	22.596	13.6	10	63.7	80.7
20	0	17	21	170.5	75.9	26.1092	21.9	16.6	59.3	84.6	170.8	75.1	25.7433	21.2	15.9	59.2	84.1
21	0	17	3	180.9	66.3	20.2599	15.1	10	56.3	72.5
22	1	18	4	178.8	63.9	19.9878	22.1	14.1	49.8	67.5	179.9	65.4	20.2076	28.5	18.6	46.8	66.9	179.7	69.3	21.4604	29.4	20.4	48.9	69
23	1	18	4	164.4	54.4	20.1278	22.5	12.3	42.1	67.6	165.3	57.7	21.1169	26.3	15.2	42.6	69.3	165.7	60.2	21.9256	27.8	16.7	43.5	70	165.1	57.6	21.1314	24	13.8	43.8	69.9
24	1	18	1	162.9	54.1	20.3871	21.8	11.8	42.3	68.5	162.2	54.2	20.6014	21.7	11.8	42.5	68.3								162.5	52.8	19.9953	21.2	11.2	41.6	69.1								163.1	52.2	19.6229	21.1	11	41.2	68.5
25	1	18	18	169.4	65.1	22.6858	22.3	14.5	50.6	72.1	169.9	66.2	22.9335	20.8	13.8	52.4	72.5	169.8	65	22.5444	22.8	14.8	50.2	72.2	168.1	67.1	23.7458	25	16.8	50.3	73.5	170.3	66.9	23.0673	30.7	20.6	46.4	72.6
26	1	18	18	173.9	64.6	21.3616	20.5	13.2	51.4	65.5	173.6	64	21.2364	19.6	12.5	51.5	65	173.3	64.1	21.3433	22.9	14.7	49.4	65.2	173.9	68.6	22.6843	23.9	16.4	52.2	66.8								174.5	65.9	21.6419	31.1	20.5	45.4	65.5
27	0	18	25	181.5	71.5	21.7046	16.7	11.9	59.6	78.7	182.2	73.5	22.1407	16.7	12.3	61.2	77.6
28	1	19	25	160.4	79.4	30.8611	39.9	31.7	47.7	88.5	160.4	78.5	30.5113	41.2	32.3	46.2	88.2	161	73.7	28.4325	38.9	28.7	45	84.2	159.9	77.8	30.4286	39.4	30.7	47.1	88
29	0	20	16	178.1	77.7	24.4959	16.9	13.1	64.6	83.9	179.6	81.1	25.1425	18.6	15.1	66	85.4	180.9	78.2	23.8962	16.6	13	65.2	85	179.1	74	23.0696	14.7	10.9	63.1	81.7	179.1	77.7	24.2231	17.5	13.6	64.1	83.3	178.8	78.3	24.4921	17.2	13.5	64.8	83.4
30	0	18	16	182.5	80.9	24.2897	14.5	11.7	69.2	79.9
31	0	18	6	182	88.9	26.8385	22	19.6	69.3	84.2	182.2	88.8	26.7495	21.7	19.3	69.5	83.5
32	1	18	6	170.5	60.7	20.8805	26.1	15.9	44.9	68.5
33	0	18	18	171.7	57.5	19.5042	6.3	3.6	53.9	72.5	172	60.5	20.4502	9	5.5	55.1	72.6	172.9	60.4	20.2044	8.1	4.9	55.5	72.6	172.6	61.5	20.644	8	4.9	56.6	73.1	172.2	60.8	20.5039	9.1	5.5	55.3	73.3	172.2	62.8	21.1784	11.2	7	55.8	75.9
34	0	18	18	191.3	80.4	21.9698	9.8	7.9	72.5	76.3	191.9	84.3	22.8917	14.3	12.1	72.3	80.2								192.8	90	24.2119	15	13.5	76.5	83.7	193.2	94.1	25.2101	19.5	18.4	75.8	84.2	192.6	95.3	25.691	21	20	75.3	86.6
35	0	18	18	177.8	70.6	22.3327	8	5.7	65	76.1	179.1	70.2	21.885	8.3	5.8	64.4	75.9	178.6	71.2	22.3212	12	8.5	62.7	77.2	179.9	74.6	23.0503	11.2	8.4	66.2	78	179.4	77.2	23.9868	14.6	11.3	65.9	80.4	178.7	78.9	24.7074	18.3	14.4	64.5	82.8
37	0	18	4	177.8	80	25.3062	15.7	12.6	67.4	81.8
38	1	17	21	160.1	47.6	18.5705	13.8	6.6	41	62
39	0	18	21	182.5	59.8	17.9546	13.6	8.1	51.7	70.1															181.9	64.3	19.4333	12.4	8	56.3	74	181.5	63.4	19.2458	11.5	7.3	56.1	73
40	1	18	21	168.7	54.5	19.1499	15	8.2	46.3	62.2
41	0	18	3	180	77.3	23.858	16.7	12.9	64.4	81.5	180.7	78.4	24.0104	15.5	12.2	66.3	79.5
43	1	18	1	162.3	54.8	20.8038	22.2	12.2	42.6	64.6	162.5	54	20.4497	25.8	13.9	40.1	62.6	162.3	58.2	22.0946	24	14	44.2	66	161.8	55.2	21.0854	20.8	11.5	43.7	65.6	161.8	59.6	22.7661	28.6	17	42.6	67.2
44	1	18	15	152	60.7	26.2725	31.7	19.3	41.4	69.9	151.9	65.5	28.3874	31.1	20.4	45.2	73.3
45	0	18	15	181.5	68.6	20.8243	15.2	10.4	58.2	73.7
46	1	18	16	167	50	17.9282	19.2	9.6	40.4	64.4	167.2	48.4	17.313	17.8	8.6	39.8	62.5	166.8	52.9	19.0136	19.8	10.5	42.5	66	167.5	50.6	18.0352	16.8	8.5	42.1	63.8	167.7	50.7	18.0278	14.5	7.4	43.3	63.4	168.1	53.1	18.7914	17.7	9.4	43.7	69
47	1	18	16	161.4	57.3	21.9962	27.7	15.9	41.5	65.9
48	1	18	16	184.1	67.8	20.0042	27.5	18.7	49.1	71
49	1	18	1	150.1	41.4	18.3755	15.2	6.3	35.1	61.8	150.3	41.9	18.548	16.1	6.7	35.2	61.4	150.1	42.2	18.7306	14.9	6.3	35.9	61.6	150.2	41.7	18.484	13.4	5.6	36.1	62.3	150.1	41	18.198	9.2	3.8	37.2	61.2
50	1	17	15	160.2	50.9	19.8332	18.3	9.3	41.6	63.3	160.8	52.1	20.1496	18.7	9.7	42.4	64	161.5	48.6	18.6334	16.5	8	40.6	60.4
51	1	20	1	162.9	58.2	21.9321	26.6	15.5	42.7	69.8															163.7	59.5	22.2034	27.7	16.5	43	70.4								163.3	60.1	22.5373	29	14.4	42.7	70.2
52	1	19	1	173.4	78.5	26.1079	33.9	26.6	51.9	82.3								173.6	72.7	24.1232	30.3	22.1	50.6	77	173.2	72.2	24.0681	30.1	21.7	50.5	76.4	173.6	74.2	24.6209	34.1	25.3	48.9	78.5
53	0	18	20	183.5	75.9	22.5408	18.2	13.8	62.1	74.7	183	73.5	21.9475	15.2	11.2	62.3	71.5	182.9	78.8	23.5559	16.3	12.8	66	75.6	183.1	84.4	25.1748	21.7	18.3	66.1	80.6	183.6	86.5	25.6608	23.2	20.1	66.4	80.1	183	81.7	24.3961	19.5	15.9	65.8	79
54	1	18	15	169.1	51.4	17.9753	21.2	10.9	40.5	60.1	169.5	52	18.0994	22.5	11.7	40.3	59.5	168.7	53.8	18.9039	22.5	12.1	41.7	60.9	169.3	55.5	19.3633	26.1	14.5	41	61.9	169.6	54.3	18.8777	22.3	12.1	42.2	60
55	0	19	15	159.9	53.2	20.8073	14.2	7.6	45.7	68.9	159.8	51.9	20.3242	14.5	7.5	44.4	68.3	160.4	54	20.9887	11.8	6.4	47.6	69.1	160.1	52.8	20.5992	12.3	6.5	46.3	70.4	159.5	50.5	19.8504	13.2	6.7	43.8	67.2	160.1	62.1	24.2275	16.3	10.1	52	76
56	0	18	18	183.4	78.2	23.2492	6.1	4.8	73.4	79.4								183.5	82.1	24.3821	9.4	7.7	74.4	82.7	183.6	82.9	24.5929	6.2	5.1	77.8	83.6	184.1	79.8	23.5448	9.9	7.9	71.9	82.1	182.8	81.5	24.3896	8.8	7.2	74.3	84.6
57	1	19	21	162.7	48.8	18.4351	17.7	8.6	40.2	62
58	1	17	20	164.3	54.6	20.2263	20.3	11.1	43.5	66	164.9	54.6	20.0794	17.9	9.8	44.8	64.5	164	51.9	19.2965	18.6	9.7	42.2	64.4	164.3	52	19.2632	16.3	8.5	43.5	65.2	164.5	51.2	18.9207	14.2	7.3	43.9	63.6	164.1	52.2	19.3844	17.1	8.9	43.3	66.8
59	1	17	20	171.6	65.6	22.2776	21.6	14.2	51.5	69.8	172.4	64.4	21.6676	25.7	16.5	47.9	68.4	172.6	65.2	21.886	26.2	17.1	48.1	70.7	173.1	65.1	21.7264	21.4	13.9	51.2	72.6	173.7	65.4	21.6759	24.5	16	49.4	69.2	171.1	66.6	22.7496	27.2	18.1	48.5	70.6
60	0	18	21	181	61.5	18.7723	13.5	8.3	53.2	71.7	180.3	61.5	18.9184	10.4	6.4	55.1	73.5	180.7	60.4	18.4978	10.6	6.4	54	72.1								180.6	61.1	18.7329	10.8	6.6	54.5	74.2
61	1	18	20	163.8	53.9	20.0891	21.4	11.5	42.4	70.5	163.3	53.8	20.1748	23.6	12.7	41.1	69	164.6	50.1	18.4918	21.8	10.9	39.2	64.1	163.6	50	18.6811	19.6	9.8	40.2	65	164.1	51.9	19.273	23	12	39.9	66.8
62	1	19	22	162.8	48.6	18.337	13.5	6.6	42	63.4	161.9	48.9	18.6559	14.3	7	41.9	61.6	162	48.7	18.5566	13.1	6.4	42.3	61.7	162.6	49.2	18.609	17.6	8.6	40.6	61.5	162.7	49.9	18.8506	14.8	7.4	42.5	61.7	163.1	49	18.4199	10.8	5.3	43.7	62.9
63	0	18	18	172.6	73.4	24.6385	14.9	10.9	62.5	77.9	172.5	78.8	26.4818	16	12.6	66.2	85.5	172.9	83.8	28.032	24.1	20.2	63.6	87.2
64	0	17	18	176.9	67.8	21.6658	10.5	7.1	60.7	77	177.2	71.5	22.7708	13.8	9.9	61.6	81.5	177.5	69.8	22.1543	11.2	7.8	62	76.6	176.7	74.4	23.8287	16.2	12.1	62.4	81.5	176.9	75	23.9666	16.7	12.5	62.5	82.1	177.5	78.5	24.9157	17.9	14.1	64.5	85.1
66	1	18	17	170	62.5	21.6263	38.1	23.8	38.7	72.4
67	0	18	18	173.3	72.3	24.0736	14.6	10.6	61.7	74.6	173.5	72.7	24.151	12.9	9.4	63.3	73.5	173.7	76.3	25.2886	14.9	11.4	64.9	77	173.6	73.1	24.2559	12.4	9.1	64	73.1	174.2	77.7	25.605	13.9	10.8	66.9	77.5	174	82.8	27.3484	18.7	15.5	67.3	72
68	0	17	20	174.1	61.1	20.1578	15.8	9.7	51.5	73.3	174	61.7	20.3792	16.1	9.9	51.8	72.9
69	0	18	19	179.2	64.8	20.179	13.7	8.9	55.9	73.9	179.3	64.2	19.9698	14.2	9.1	55.1	71.2	179.5	68.5	21.2599	13.7	9.4	59.1	77.1								179.3	70.1	21.8051	15.3	10.7	59.4	77.7
70	0	17	18	183	73.9	22.0669	13.2	9.8	64.2	76.4	183.3	77	22.9174	12.9	9.9	67.1	79.1								182.6	73.1	21.9238	9.3	6.8	66.3	75.9	183.4	75.9	22.5654	13.2	10	65.9	81.1
71	0	17	24	174	58.5	19.3222	13.5	7.9	50.6	74.1	174.2	59.7	19.6733	12.4	7.4	52.3	73.1	174.6	60	19.6817	11.6	7	53	73.5	174.2	60.3	19.8711	8.7	5.3	55.1	74.6	173.9	59.1	19.5429	5	3	56.2	74.2
72	0	18	25	192.6	69.4	18.7088	12	8.3	61.1	73.7
73	1	18	1	161.7	65	24.8596	29	18.9	46.2	77
74	1	19	18	170	61.3	21.2111	23	14.1	47.2	73.6	171.2	63.2	21.563	23.2	14.7	48.5	73.3	171.5	61.3	20.8417	21.1	12.9	48.4	71.8	170.4	64.5	22.2137	24.7	15.9	48.6	74.5	171.3	64.9	22.1172	30.3	19.7	45.2	72.8	170.5	65.5	22.5316	30.4	19.9	45.6	74.1
75	0	18	18	169.9	60.2	20.855	7.5	4.5	55.7	71.9
76	1	17	18	165.8	59.2	21.5354	fout	fout	fout	69.7	166.3	61.2	22.1293	23	14.1	47.1	71.5	167	61.7	22.1234	22.6	13.9	47.8	70.8	166.7	62.9	22.6349	31.6	19.9	43	72.2	167.7	65.3	23.2192	26.8	17.5	47.8	73	166.8	64.1	23.0391	29.7	19	45.1	73.9
77	1	18	18	170.8	64.5	22.1098	19	12.3	52.3	70.9	170.7	63.8	21.8954	18.8	12	51.8	68.4	171	63.1	21.5793	22.5	14.2	48.9	69.1	171.5	61.7	20.9777	17.5	10.8	50.9	66.7	170.4	62	21.3527	17.6	10.9	51.1	66.3	170.3	64.3	22.1708	24.1	15.5	48.8	68.2
78	0	18	23	176.2	69.4	22.3536	15.8	11	58.4	77.9	180	61.5	18.9815	12.8	7.9	53.6	72.5
79	0	18	14	192.3	70.8	19.1459	13	9.2	61.6	72.6
82	1	17	18	163.2	49	18.3974	19	9.3	39.7	65.1																						163.2	52.8	19.8241	22.3	11.8	41	67.5	163.2	54.1	20.3122	27.3	14.8	39.3	68.2
83	0	20	18	179.4	74.3	23.0857	11.5	8.5	65.8	78.8
84	0	18	22	177.4	70.7	22.4653	14.5	10.3	60.5	76.3								178.4	70.9	22.277	11.4	8.1	62.8	77.1	178.7	75	23.4862	16	12	63	82.6								177.2	71.3	22.7071	14.8	10.6	60.8	78
86	0	19	26	183.5	71.6	21.2638	18	12.9	58.7	77.1
87	1	18	22	171.1	59.1	20.1877	22.7	13.4	45.7	66.1	171.6	58.3	19.7986	24.3	14.2	44.1	64.4	171.5	55.9	19.0057	21.3	11.9	44	63.5															170.4	58.2	20.044	23.8	13.9	44.3	64.8
88	1	18	22	171.9	63.5	21.4893	26	16.5	47	68.3	171.4	63.7	21.6829	26.9	17.1	46.6	67	171.6	64.1	21.7682	29	18.6	45.5	68.5	171.5	63.8	21.6916	27.4	17.5	46.3	68.3								172.1	66.9	22.5873	29.9	20	46.9	70.5
89	1	18	22	163.8	71.8	26.7606	31.5	22.6	49.2	80	164.7	71.3	26.2847	31.2	22.3	49	79.1	164.1	72.6	26.96	33	24	48.6	79.9	164.2	73.3	27.1868	31.9	23.4	49.9	81.3
90	0	18	25	169.6	66.5	23.119	17.7	11.8	54.7	78.6	169.6	70.6	24.5444	18.9	13.3	57.3	80.3	169.3	71.6	24.9804	21.6	15.5	56.1	82.4	169.8	68.8	23.8623	14.3	9.8	59	79.9	170.2	68.5	23.6468	17	11.6	56.9	80.7
91	1	21	20	155.6	50.2	20.7341	23.5	11.8	38.4	66.1	156	49.7	20.4224	24.1	12	37.7	65.1	155.8	48.8	20.1041	21.8	10.6	38.2	65															156	49.4	20.2991	24.4	12	37.4	65.5
92	0	19	22	164.2	59	21.8829	13.3	7.9	51.2	71.5	164.4	59.7	22.0887	17.2	10.3	49.4	71
93	1	18	22	158.1	57.4	22.964	25.6	14.7	42.7	67.6	158.6	55.7	22.1436	25.1	14	41.7	63.9	158	54.3	21.7513	24.7	13.4	40.9	64.1	157.7	53.5	21.5125	23.4	12.5	41	63.5								157.6	59.1	23.7944	27.4	16.2	42.9	69
94	1	18	22	171.4	57.8	19.6746	22.5	13	44.8	66.2	172.4	57.7	19.4134	22.8	13.2	44.5	64.5	171.5	56.2	19.1077	20.8	11.7	44.5	64.5								172	59.5	20.1122	31.3	18.6	40.9	67.2
95	0	17	22	161.7	59.2	22.6413	20.6	12.2	47	67.1	161.7	59.7	22.8325	20.6	12.3	47.4	65.8	163	57.8	21.7547	22	12.7	45.1	64.4	162.9	58.5	22.0452	24.1	14.1	44.4	65.2	163.4	57.5	21.5359	22.9	13.2	44.3	64.8	161.5	59	22.6207	24.5	14.5	44.6	66.6
96	1	18	1	166.8	53.1	19.0855	29.4	15.6	37.5	66.8
97	1	18	19	168.9	61.2	21.4532	24.7	15.1	46.1	71.8	168.3	60.8	21.4652	28.1	17.1	43.7	69.7																						169	63.5	22.2331	24.9	15.8	47.7	72.4
98	0	18	11	176.6	74.2	23.7915	14.5	10.8	63.4	78	176.4	77.8	25.0024	16.8	13.1	64.7	82.2	177.6	80.7	25.5851	15.5	12.5	68.2	82.2	176.8	74.2	23.7377	11.2	8.3	65.9	75.5	176.7	69.8	22.3554	4.1	2.9	66.9	73.3	177.1	71.2	22.7009	12.3	8.8	62.4	75.4
99	1	18	20	164.2	47.3	17.5434	14.6	6.9	40.4	63.3	164.6	49.6	18.3072	19.7	9.8	39.8	66.8	165	49.6	18.2185	20.4	10.1	39.5	65.4	165.5	48	17.5245	16.1	7.7	40.3	63.5								164.3	49.9	18.4853	20.9	10.4	39.5	65.3
100	1	18	20	166.6	68.4	24.6437	36	24.6	43.8	74.1	166.3	69.2	25.022	37.2	25.8	43.4	74.3
101	1	17	2	164.2	46.9	17.3951	15.5	7.3	39.6	59.3	164.4	46.6	17.2418	14.3	6.7	39.9	62.4	165.1	47.8	17.5361	17.5	8.4	39.4	60	164.4	49.2	18.2038	19.3	9.5	39.7	62.1	164.4	50.6	18.7218	20.9	10.6	40	62.3	163.2	51.6	19.3736	22.7	11.7	39.9	64.5
102	1	18	2	156.5	50.6	20.6596	23.9	12.1	38.5	66	157.5	54.1	21.809	25.8	14	40.2	69.5	156.7	56.6	23.0504	29.4	16.6	40	72.6	157	59.7	24.22	32.4	19.4	40.3	74.5	156.3	60.2	24.6421	34.2	20.6	39.6	75.5	155.2	56	23.249	32.6	18.3	37.8	63.2
103	1	18	2	153.9	49.4	20.8569	23.7	11.7	37.7	64.9	153.7	47.6	20.1493	20.8	9.9	37.7	63.3
104	1	18	2	161.8	54.2	20.7034	27	14.7	39.5	62.7	161.9	56.7	21.6316	31.1	17.6	39.1	63.1
105	0	19	15	175.8	77.4	25.044	18.9	14.6	62.8	82.9	175.5	80.6	26.1686	21.3	17.2	63.4	86.6	176.4	80	25.7095	18.9	15.1	64.9	84.2	175.6	80.5	26.1064	20.7	16.7	63.8	86.6	176.5	83.1	26.6754	19.9	16.5	66.6	87.2
106	0	18	23	178.5	69.1	21.6871	17.7	12.2	56.9	73.3	179	67.8	21.1604	17.4	11.8	56	74	180.6	72.5	22.2281	16.7	12.1	60.4	76	179.4	73.5	22.8372	18.4	13.5	60	79.9	181.8	73.7	22.2987	15.8	11.6	62.1	76.7
107	0	18	21	187.4	71.6	20.388	13.7	9.8	61.8	73.5
108	0	18	21	176.2	65	20.9364	11.5	7.5	57.5	74.9															177.3	66.7	21.2182	3.7	2.5	64.2	77.8
109	1	18	25	170.4	55	18.9419	21.1	11.6	43.4	65.6	170.1	56.2	19.4235	23.7	13.3	42.9	64.5	170	59	20.4152	27.2	16	43	68.1	170.5	59.3	20.3989	27.6	16.4	42.9	68.1
110	0	18	25	175.4	68.2	22.1679	14.7	10	58.2	77.9
111	0	19	25	179.5	69.7	21.6324	13.5	9.4	60.3	76
112	1	18	22	162.8	54.5	20.5631	16	8.7	45.8	61.2	162.7	55.2	20.8528	21.3	11.7	43.5	63.1	162	55.8	21.262	18.2	10.2	45.6	62.9	163.1	57.3	21.54	18.6	10.6	46.7	64.6	162.9	57.8	21.7814	21.9	12.1	45.7	64.6	162.5	59.9	22.684	24.8	14.8	45.1	66.2
113	1	17	7	166.4	57.3	20.6942	28.2	16.1	41.2	64.5	166.3	58.3	21.0807	30	17.5	40.8	63.5
114	1	18	7	167.2	54.5	19.495	25.3	13.8	40.7	62.7	167.3	55.2	19.7218	25.3	14	41.3	65.2
115	0	18	22	177.1	66.4	21.1705	7.9	5.3	61.2	73.3	177	68.5	21.8647	17.3	11.9	56.7	76	177.5	71.9	22.8209	11.7	8.4	63.5	77.5	178.3	74.7	23.4973	14.6	10.9	63.8	78.5								177.4	74.8	23.7681	16	12	62.8	80.4
116	1	18	22	168	56.6	20.0539	22	12.4	44.2	66.7	168	61.3	21.7191	28.8	17.6	43.7	72.1
117	1	18	16	162.2	54.8	20.8295	25.9	14.2	40.6	67.9	162.2	54.2	20.6014	27.7	15	39.2	67.1								162.2	59.8	22.73	32.6	19.5	40.3	74.7	162.3	58.5	22.2085	29.1	17	41.5	71.5	162.8	53.5	20.1858	24.5	13.1	40.4	64.9
118	1	18	16	163.5	45.3	16.9458	16.5	7.5	37.8	61.8
119	0	18	22	190.3	75.4	20.8206	15.6	11.8	63.6	78.6
120	0	18	8	177.1	71.1	22.669	13.1	9.3	61.8	75.3
121	1	18	22	155.6	45.3	18.7102	12.1	5.5	39.8	58	155.6	46.6	19.2472	13.4	6.2	40.4	57.6	155.4	47	19.4624	13.7	6.5	40.6	59.2															156.1	46.4	19.042	12.9	6	40.4	58.2
122	0	18	8	181.8	56.6	17.1249	6.6	3.7	52.9	68.2								182.9	59.5	17.7865	6.7	4	55.5	70.7	182.3	59.8	17.994	2.3	1.4	58.4	70.1	183.6	61.4	18.2147	2.7	1.7	59.7	72.3	185.4	63.7	18.5319	2.5	1.6	62.1	73
123	1	18	27	166.6	53.8	19.3835	17.5	9.4	44.4	64	166.8	53.9	19.373	17.1	9.2	44.7	63.8	167.1	57.8	20.7002	22.1	12.8	45	67.8	166.7	57.2	20.5838	22.5	12.9	44.3	67.1	166.4	55.4	20.008	22.2	12.3	43.1	65.6	167.9	58.8	20.8582	24.3	14.3	44.5	68.1
124	1	18	15	160.6	50.6	19.6182	21	10.6	40	66.7	160.5	53	20.5743	24.7	13.1	39.9	68.1	160.5	53	20.5743	26.3	14	39	69.9	160.5	52.7	20.4579	21.9	11.6	41.2	69.9	160.8	51.6	19.9562	21.5	11.1	40.5	67.1	161.2	51.9	19.9727	22.5	11.7	40.2	66.6
125	0	18	15	182.4	75	22.543	11.9	8.9	66.1	75.5	182.5	75.2	22.5783	15.7	11.8	63.4	75.9	183	76.7	22.903	16.1	12.4	64.4	77.3	183.5	72.8	21.6202	12.9	9.4	63.4	75.9
126	0	18	15	183.1	70.2	20.9392	13	9.1	61.1	76.5								182.8	72.9	21.816	9.6	7	65.9	77.5	183.3	69.9	20.8043	9.8	6.9	63.1	77.3	183.8	71.6	21.1944	10.6	7.6	64	78.8
127	1	18	1	173.6	70	23.2273	28.1	19.7	50.3	75	173.5	71.2	23.6527	29.6	21.1	50.2	77.1	173.7	71.9	23.8303	28.3	20.4	51.6	77.2
128	1	18	20	163.8	69	25.7171	33	22.8	46.2	78.8	164.5	68.5	25.3139	34	23.3	45.2	78.9	164.5	63.3	23.3922	28.6	18.1	45.2	73.6								164.1	64.4	23.9149	31.4	20.2	44.2	73
129	1	18	1	177.9	52.7	16.6517	22.4	11.8	40.9	65.1	177.8	53.9	17.05	22.4	12.1	41.8	65.1	177.4	53.6	17.0317	24.8	13.3	40.3	66								169.1	53.5	18.7097	24.9	13.3	40.2	65.7
130	1	18	1	159.2	48.6	19.1757	21.6	10.5	38.1	62.2	159.9	47	18.3823	18.6	8.7	38.3	59.7	159.9	49.1	19.2037	21.3	10.5	38.6	62.2								159.8	50.8	19.8935	23.4	11.9	38.9	64.2	158.5	47.7	18.9872	23.4	11.2	36.5	61.6
131	1	18	1	158.1	50	20.0035	24.3	12.2	37.8	64.6
132	1	19	7	163.5	59.5	22.2578	26.8	15.9	43.6	69.8	164.2	56.6	20.9928	25.4	14.4	42.2	67.9	164	54	20.0773	24.1	13	41	65.7	164.1	60	22.281	28.9	17.3	42.7	71.2	163.7	58.1	21.681	29.2	17	41.2	68.5	164	54.3	20.1889	26.5	14.4	39.9	66.5
133	1	18	7	156.3	68.5	28.0397	40.4	27.6	40.9	77.5	155.7	70.7	29.1637	41.2	29.1	41.6	77.5	156.1	64	26.2648	37.9	24.2	39.8	73.6	156.1	55.8	22.8996	32.4	18.1	37.7	68.5	156.8	55.3	22.4923	32.2	17.8	37.5	68.8
134	1	18	22	160.8	61.8	23.901	29.1	18	43.8	72.6	160.4	65.3	25.3808	30.5	19.9	45.4	73	160.4	67.5	26.2358	31.3	21.1	46.4	75.8
135	1	19	21	168.4	64.6	22.7797	26.5	17.1	47.5	70.7	167.8	65.8	23.3691	27.8	18.3	47.5	72.5
136	1	19	21	162.1	50.9	19.371	22.7	11.6	39.3	65
137	0	18	21	167.1	57.9	20.736	11.6	6.7	51.2	68.6	167.5	60.1	21.4213	12.6	7.6	52.5	71	167.8	57.3	20.3503	11	6.3	51	71.6	167.4	61.1	21.8037	10.7	6.5	54.6	73.9	167.9	58.7	20.8227	8.4	4.9	53.8	69.5	168	62	21.9671	13.1	8.1	53.9	75.7
138	0	18	21	168.4	62.8	22.145	17.5	11	51.8	73.3															169	67.6	23.6686	16.9	11.4	56.2	79.1	168.8	68.1	23.9002	16.4	11.2	56.9	79.4	170	70.2	24.2907	18.2	12.8	57.4	81.3
139	0	18	21	170.4	62	21.3527	13.9	8.6	53.4	73.2	170.2	60.9	21.0232	14	8.5	52.4	73.6	170.2	63.1	21.7826	14.2	9	54.1	74.3	169.9	64.9	22.4832	10.8	7	57.9	76.1								170.5	68.7	23.6324	13.1	9	59.7	78.9
140	1	17	4	166.2	50.3	18.2098	17.8	8.9	41.4	65	166.6	51.8	18.6629	11.9	6.2	45.6	64	166.5	51.4	18.5411	16	8.2	43.2	63.4	166.2	50.3	18.2098	15.5	7.8	42.5	63
141	1	18	4	161.5	56.5	21.6622	26.2	14.8	41.7	68.2	161.8	57.6	22.0022	30.2	17.4	40.2	68.3	161.7	59.6	22.7943	29.8	17.8	41.8	69.5	162.4	62.8	23.8115	30.7	19.3	43.5	73.1
142	1	18	20	167.6	58.6	20.8617	25.4	14.9	43.7	64.6
143	1	18	20	167.3	57.4	20.5078	18.5	10.6	46.8	64.8	166.7	57.3	20.6198	18.1	10.4	46.9	65	166.9	55.8	20.0319	11.7	6.5	49.3	64.9
144	1	18	20	168.3	59.7	21.0769	19.7	11.7	48	69.9	167.9	60.5	21.4612	22.7	13.7	46.8	68.4	168.1	60	21.2332	22.8	13.7	46.3	69.4
145	1	18	19	176.6	58.2	18.6613	18.4	10.7	47.5	65.6
146	1	18	19	176.2	63.9	20.5821	18.7	12	52	69
147	0	18	14	178.3	69.9	21.9874	15.5	10.8	59.1	73.7
148	0	18	7	178.8	69.4	21.7082	7.7	5.3	64.1	75.8																						181.3	78.2	23.7909	12.8	10	68.2	79.1
149	1	18	20	165.7	55.2	20.1045	22.2	12.3	42.9	66.9	166.1	56	20.2978	20.9	11.7	44.3	66.2	165.7	57.4	20.9058	22.5	12.9	44.5	69.3	166.3	57.3	20.7191	23.1	13.3	44.1	67.5	165.9	58	21.0734	23.1	13.4	44.6	68.8	164.3	59.9	22.1897	25.4	15.2	44.7	70.7
150	1	18	20	160.1	56.1	21.8867	24.7	13.9	42.2	68.6	159.7	54	21.1731	24.6	13.3	40.7	66.4	159.7	54	21.1731	22.4	12.1	41.9	67.6	159	56.5	22.3488	26.8	15.1	41.4	68.9	159.5	57.5	22.602	29	16.7	40.8	68.4
151	1	18	20	162.2	51.5	19.5752	20.8	10.7	40.8	62.4	162.5	50.7	19.2	19.9	10.1	40.6	60.6
152	1	18	20	164.2	53.3	19.7688	25.1	13.4	39.9	70	163.7	52	19.4047	25	13	39	69
153	0	18	20	181.7	80.1	24.2618	17.8	14.3	65.8	80.2	180.9	85.1	26.0047	22.1	18.8	66.3	85.2	180.8	85.4	26.1253	21.6	18.5	67	84	181.5	89	27.017	20.8	18.5	70.5	86.2	181.2	87	26.4974	20.5	17.8	69.2	84.2
154	1	18	20	153.7	66.3	28.065	38.9	25.8	40.5	82.3	153.3	69.4	29.5308	41	28.4	41	83.1
155	1	21	25	170.5	55.8	19.1949	23.7	13.2	42.6	65.7	170.8	54.8	18.7847	22.4	12.3	42.6	64.4
156	1	18	25	165.2	59.4	21.7654	27.6	16.4	43	71.9	165.4	58	21.201	27.3	15.8	42.2	69.7
157	1	18	7	169.8	61.8	21.4345	24.9	15.4	46.4	68.8	169.7	60.8	21.1125	26.5	16.1	44.7	67.7
158	1	18	7	163.5	51.2	19.1529	20.8	10.6	40.6	63.2	163.2	52.3	19.6364	20.9	10.9	41.4	68.2								163.2	53.3	20.0118	25.2	13.4	39.9	65.1								163.4	57.8	21.6483	27.7	16	41.8	68.1
159	1	18	7	171.9	64.6	21.8615	25.6	16.5	48.1	69.8	171.2	65.4	22.3136	27.8	18.2	47.2	62.6	171.2	64.5	22.0066	25.8	16.7	47.9	71.1	171.9	64	21.6585	25.8	16.5	47.5	71.1
160	0	18	9	173.7	62.6	20.7479	15.2	9.5	53.1	71.5	174.6	65.9	21.6171	17	11.2	54.7	71.4								175	71.4	23.3143	15.7	11.2	60.2	76.6
161	0	18	15	184.1	66.1	19.5027	6.5	4.3	61.8	72.1								185.1	75.1	21.9193	14.2	10.7	64.4	76.5	185.3	77.5	22.571	12.2	9.5	68.1	77.3
162	0	18	8	174.4	53.8	17.6884	12.9	6.9	46.9	65.7
163	0	17	15	171.1	57.4	19.607	14.7	8.4	49	67.6	171.5	60	20.3997	12.4	7.4	52.6	69.6	170.6	59.4	20.4093	12.3	7.3	52.1	69.8	171.5	59.3	20.1617	11.8	7	52.3	70.3
164	1	18	1	178.3	76.7	24.1264	34.2	26.2	50.5	76.5	178.4	76.8	24.1308	34.3	26.4	50.4	74.6	178	76.5	24.1447	35.1	26.9	49.6	76								177.2	75.7	24.1084	36.5	27.6	48.1	67.8
165	1	18	20	167.2	56.3	20.1389	25	14.1	42.2	71.2	166.9	55.4	19.8883	26.1	14.5	40.9	70.3	166.9	52.9	18.9908	26	13.8	39.1	68.2	167	54.9	19.6852	25.1	13.8	41.1	68.8
166	1	18	20	160.9	51.8	20.0086	22.1	11.5	40.4	67.9	160.7	51.5	19.9423	20.4	10.5	41	68.3	160.6	52	20.161	22.1	11.5	40.5	67.4	161.1	53.6	20.6526	22.8	12.2	41.4	69.3
167	1	19	1	165	53.8	19.7612	21.8	11.7	42.1	65.4
168	0	18	14	182	75.1	22.6724	22.9	17.2	57.9	79.1																													181.9	81.9	24.7525	21.4	17.5	64.4	85.7
169	0	18	9	182.9	96.3	28.7872	25	24.1	72.2	91.6	183	96	28.6661	26.7	25.6	70.4	91.9								183.4	96.8	28.7791	23.6	22.8	74	91.4								184.3	102.8	30.2651	26.9	27.7	75.2	97.9
170	1	18	9	164.4	84.9	31.4126	36.1	30.6	54.3	81.9
171	0	18	10	185.1	69.8	20.3724	13.1	9.1	60.7	71.3	185.2	71.2	20.7586	13	9.3	61.9	72.5	185.6	69.9	20.2918	11.3	7.9	62	71.4	186.3	71.7	20.6582	10.2	7.3	64.4	71.7								186.5	75.3	21.649	12.5	9.4	65.9	75.7
172	0	18	10	176.7	62.8	20.1134	14.6	9.2	53.6	70.6								177.9	62.1	19.6218	13.7	8.5	53.6	71.1
173	1	18	10	157.1	49.4	20.0159	22.4	11.1	38.4	66.5	157.8	52	20.8828	22.8	11.9	40.1	67.9															157.5	54.1	21.809	26.1	14.1	40	70.2	157.4	55.7	22.4826	26.9	15	40.7	72.4
174	1	18	10	162.3	57.9	21.9807	26.5	15.4	42.5	67.3	162.2	58.4	22.1979	29.9	17.5	40.9	68.9
175	0	19	5	190	93	25.7618	16	14.9	78.1	84.4	191	100.7	27.6034	20.7	20.8	79.9	90.4	191.4	104.8	28.6073	21.3	22.3	82.5	93.3	190.4	106	29.2396	23.2	24.6	81.4	94.7	191.1	109.8	30.0664	22.6	24.8	85	95.8	191.3	108.7	29.703	24	26.1	82.6	98.1
176	1	18	10	172.2	53.2	17.9409	26	13.8	39.4	67.1	173.3	54.1	18.0136	27	14.6	39.5	66.4	173.5	55.4	18.4039	28.5	15.8	39.6	67.5	173.9	55.8	18.4516	28.3	15.8	40	68.3	172.7	53.8	18.0384	25.2	13.5	40.3	66.8
177	0	18	12	173.3	73.5	24.4732	21.1	15.5	58	82.8	174.6	73.9	24.2413	19.5	14.4	59.5	82.7	175.2	79.4	25.8674	22.4	17.8	61.6	85.6	175.2	82.2	26.7796	21.9	18	64.2	88.4	175.4	81	26.3285	21.7	17.6	63.4	85.5	174.7	82	26.8675	23.1	18.9	63.1	88.4
178	0	18	5	182.3	74.6	22.4474	15.4	11.5	63.1	76.4
179	0	19	10	177.7	77.3	24.4796	20.4	15.8	61.5	79.7	181.2	78	23.7563	17.8	13.9	64.1	77.3	182	83.4	25.1781	20.7	17.3	66.1	82.6	182.4	89.7	26.9614	25.7	23.1	66.7	86.2	182.8	90.2	26.9932	22.2	20	70.2	85	182.5	90.6	27.2021	23.4	21.2	69.4	87.6
180	0	18	10	173.9	73.4	24.2715	21.2	15.6	57.8	81
181	0	18	5	180.1	98.5	30.3675	23.5	23.2	75.4	89.3
182	1	18	5	173.7	66.1	21.908	16.2	10.7	55.4	68.9	174.8	66.4	21.7313	14.6	9.7	56.7	68.5								174.3	65	21.3953	16.9	11	54	68.4
183	0	18	5	189.5	71.8	19.9943	12.3	8.8	63	74.6	189.9	73.5	20.3816	13.1	9.6	63.9	76.8	191.5	78.1	21.2968	10.7	8.4	69.7	77.8
184	0	18	5	179.1	60	18.7051	14.7	8.8	51.2	75	180	60.8	18.7654	12.7	7.7	53.1	76								179.8	60.7	18.7763	12.1	7.3	53.4	76.9
185	1	18	5	159.5	50	19.6539	17.5	8.8	41.2	63.8	159.6	51	20.0219	19.8	10.1	40.9	62.4	160.4	47.3	18.3845	18.5	8.8	38.5	58.7
186	1	17	12	170	58.2	20.1384	26	15.1	43.1	64.8	170.3	54.6	18.8262	21.6	11.8	42.8	62.5	170.7	55.1	18.9097	23.6	13	42.1	63.9	171.7	55.9	18.9614	26.4	14.8	41.1	64.4	170.5	56.5	19.4357	25.5	14.4	42.1	64.5
187	1	18	5	165.5	63.2	23.0739	24.6	15.6	47.6	67.1	166.1	59.6	21.6026	25.2	15	44.6	63.6	167.3	61.4	21.937	25	15.4	46	65								166.4	57.6	20.8025	18.8	10.8	46.8	63.2	166.5	58.7	21.1743	19.5	11.5	47.3	65.4
188	0	18	5	180.9	87.5	26.7381	21.4	18.7	68.8	82.4	182.4	86.8	26.0898	19.4	16.8	70	81.1	183.5	92.1	27.3519	22.1	20.4	71.8	84.5	182.4	89.3	26.8412	21.5	19.2	70.1	84.5	182.1	92	27.7439	20.9	19.2	72.8	85.4	182.3	92.9	27.9539	23.5	21.8	71.1	86.8
189	1	18	5	171.2	75.8	25.862	33.6	25.5	50.3	72.7															171.7	83.6	28.3574	37.2	31.1	52.5	78.4
190	1	18	12	168.5	60.1	21.1677	26.1	15.7	44.4	66.4								168.3	60.8	21.4652	26.6	16.2	44.6	67.7	166.7	61	21.9512	28.3	17.3	43.7	68.8	167.5	61.6	21.9559	29.7	18.3	43.3	68
191	1	17	12	169.4	71.7	24.9857	34.9	25	46.7	75.7	170	67.6	23.391	31.7	21.4	46.2	73.1								170.3	72	24.8258	34.6	24.9	47.1	75.6	169.5	70	24.3646	34.2	23.9	46.1	75.1	169	67	23.4586	34.9	23.4	43.6	72.5
192	1	18	5	178	56.3	17.7692	21.9	12.4	44	64.2	178.1	58.5	18.4428	23.6	13.8	44.7	66.2								179.2	60.4	18.8088	25	15.1	45.3	66.6	178.5	62.1	19.4901	26.8	16.7	45.4	68.8
193	0	17	5	191.6	68.2	18.5778	11.3	7.7	60.5	73.6	182.1	70.3	21.2	14.2	10	60.3	76.5								183.3	71.2	21.1912	11.8	8.4	62.8	75.3
194	1	18	12	160.9	52.1	20.1245	25.1	13.1	39	67.7	161.4	50.3	19.3091	22.9	11.5	38.8	66.1
195	1	18	12	175.5	72.7	23.6037	33.7	24.5	48.2	72.2
196	1	18	12	170.2	83.4	28.7903	41.8	34.9	48.5	85	171.2	85.8	29.2738	41.5	35.6	50.2	84.9								172	82.7	27.9543	38.9	32.2	50.5	81.7
197	0	18	12	182.8	82.4	24.659	22.2	18.3	64.1	81.1								184	86.1	25.4312	18.7	16.1	70	84.7								184.5	90.9	26.7037	22	20	70.9	88.2	183	92.6	27.6509	22.6	20.9	71.7	91.2
198	1	18	5	166.8	63	22.6438	33.3	21	42	72.3	165.8	64	23.2815	35.5	22.7	41.3	74.5
199	0	18	5	181.4	61.8	18.7808	13	8	53.8	72.3	181.5	63.4	19.2458	14.8	9.4	54	74.6	181.3	65.8	20.0184	15.8	10.4	55.4	77.1	181.1	68.1	20.764	15.2	10.4	57.8	79.1	181.1	67.4	20.5505	14.1	9.5	57.9	80.2	180.5	68.7	21.0864	16.3	11.2	57.5	80.6
200	0	18	5	174.1	59.3	19.564	15.1	9	50.4	69.4
201	1	18	5	163.7	68	25.3753	30.6	20.8	47.2	74.4
202	1	18	5	167	65.9	23.6294	31.5	20.7	45.2	69.9
203	0	18	5	184.2	70.6	20.8078	16.7	11.8	58.8	80	183.5	73.2	21.739	16.9	12.4	60.8	83.1	183.3	74.2	22.0841	17.8	13.2	61	83.3	183.9	73	21.5854	15.3	11.2	61.8	83.3	183.7	78.5	23.2622	17.8	14	64.5	86.9	183.5	82.4	24.4712	22.5	18.5	63.9	92.3
204	1	18	5	169.3	67.9	23.6895	29.2	19.9	48.1	71	169.8	70.3	24.3826	34.1	23.9	46.4	73.1	170.8	68.7	23.5495	34.4	23.6	45.1	71.8	170.7	66.7	22.8907	32.5	21.7	45	68.4	170.8	66	22.6239	35	23.1	42.9	68.7	170.5	68.1	23.426	31.4	21.4	46.7	70
205	0	18	5	176.9	84.9	27.1301	20.3	17.2	67.7	88.1	177.7	86.2	27.2981	20.7	17.8	68.4	89.4																						179.1	92.1	28.7123	32.7	30.1	62	91.3
206	1	18	5	170.6	63.8	21.9211	25.3	16.1	47.7	71.4	171.4	63.5	21.6148	25.5	16.2	47.3	69.4	170.6	63.3	21.7493	27.5	17.4	45.9	69.4								172.2	63.4	21.3808	28.7	18.2	45.2	69.1
207	1	18	5	157.5	52.5	21.164	23.2	12.2	40.3	69.4	157.5	54.9	22.1315	24.7	13.6	41.3	70.8	157.4	56.4	22.7651	28.5	16.1	40.3	71	155.8	51.5	21.2164	21.7	11.2	40.3	67.9	157.3	57.3	23.1578	27.5	15.8	41.5	69.9	157.3	57.3	23.1578	28.6	16.4	40.9	72.9
208	1	18	24	179.2	70.8	22.0474	28.5	20.2	50.6	75.2	179.5	69.5	21.5703	29.9	20.8	48.7	74.6	180.4	72.1	22.1545	31.9	23	49.1	75.1								180.6	67.3	20.6338	21.6	14.5	52.8	73	180.4	67.3	20.6	30.3	20.4	46.9	71.7
209	1	17	24	173.7	60.8	20.1513	28.9	17.6	43.2	69.9	174.3	60.6	19.947	30.7	18.6	42	68.9	173.8	58.1	19.2343	29.6	17.2	40.9	67.9	173.2	63	21.0012	36.5	23	40	70	174	60.8	20.0819	33.7	20.5	40.3	68.1	174.1	62.5	20.6	32.1	20.1	42.4	70.2
210	1	18	24	159.4	47.4	18.6553	18.8	8.9	38.5	63	159.7	48.5	19.0166	16.6	8.1	40.5	62.9	159.1	48.8	19.2788	19.4	9.5	39.3	62.7	158.8	50.8	20.1448	21.4	10.9	39.9	64.3	160	48.9	19.1016	21.8	10.7	38.2	59.8
211	1	18	14	159.2	43.3	17.0845	12.1	5.2	38.1	56.7	159.5	41.4	16.2734	14.2	5.9	35.5	54.8	159.6	42	16.4886	11.5	4.9	37.2	54.2	160	42.7	16.6797	14	6	36.7	55.1	158.6	40.9	16.2599	10.3	4.2	36.7	53.3
212	1	18	20	164.9	61.1	22.4698	22.3	13.7	47.5	67	165	63.8	23.4343	28	17.9	45.9	67.4	164.8	61	22.4603	22.8	13.9	47.1	66.2								165.6	60.4	22.025	26.2	15.8	44.6	66.2	165.5	59.4	21.8	22.8	13.5	45.9	65.9
214	0	17	4	173.6	68.8	22.8291	16.6	11.4	57.4	78.7	173.5	71.4	23.7192	16.5	11.8	59.6	81.1								173.6	69	22.8955	9.4	6.5	62.5	78.7	173	72.2	24.1238	15.6	11.3	60.9	80.1
215	1	18	4	168.3	53.7	18.9586	18	9.6	44.1	65.9	168.6	55.4	19.4892	21.9	12.2	43.3	66.6	168.3	53.6	18.9233	18.9	10.1	43.5	65.6	168.5	53.8	18.9488	15.5	8.3	45.5	65.6
216	0	18	15	185.1	71.3	20.8102	17	12.1	59.2	72.8	185.6	71.9	20.8724	15.7	11.3	60.6	76.5
217	0	18	15	183.1	66	19.6864	14.7	9.7	56.3	73
218	0	18	15	175.3	52	16.9215	12.6	6.6	45.5	68.4	174.9	51.8	16.9336	12.2	6.3	45.5	68.9	174.8	50.7	16.593	10.1	5.1	45.6	66.7
219	1	18	4	166.5	68.6	24.7455	33.1	22.7	45.9	77.3	166.7	68.6	24.6861	34.2	23.5	45.1	76.3	167.3	70.6	25.2239	33	23.3	47.3	80.2	168	70.7	25.0496	33.7	23.9	46.8	77.3	167.2	75.2	26.8996	37.9	28.5	46.7	84.7	166.9	79.5	28.5	39.1	31.1	48.4	84.9
220	1	18	4	168.4	70	24.6839	35.2	24.6	45.4	75.4
221	1	18	4	159.6	55	21.5922	25.6	14.1	40.9	68.9	159.7	53.5	20.977	24.4	13.1	40.4	69.1								160.2	54.1	21.0801	28.5	15.4	38.7	68.4	160.2	56.6	22.0542	29.6	16.7	39.9	71	160.4	59.3	23	32.5	19.3	40	75
222	1	18	6	171.3	57.9	19.7317	24.6	14.2	43.7	62.9	171.7	59.1	20.0469	26.1	15.4	43.7	64
223	0	18	6	179	56.4	17.6024	13.6	7.7	48.7	63.9	179.5	59.3	18.4046	17.1	10.1	49.2	67.3																						180.5	55.2	16.9428	8.9	4.9	50.3	66.4
224	0	18	6	178.7	62.3	19.5092	15.8	9.8	52.5	70	178.7	62.9	19.6971	16.4	10.3	52.6	70.6
225	0	18	4	187	71.4	20.4181	16.3	11.6	59.8	75.4	188.1	72.9	20.6039	16.1	11.7	61.2	76.5	189.3	76.6	21.3761	17.2	13.2	63.4	78.5	190.7	77.8	21.3933	16.5	12.8	65	79.2								191.1	81.5	22.3	14.8	12.1	69.4	80.9
226	1	18	1	168.5	68.6	24.1615	34.4	23.6	45	74.6	168.9	72.7	25.4844	36.2	26.3	46.4	78.7	169	72.7	25.4543	36.9	26.8	45.9	77.4								168.6	74.7	26.2788	37	27.6	47.1	77.5
227	1	18	1	180.1	65.8	20.2861	32	21	44.8	73.2
228	0	18	14	174.6	60.2	19.7473	13.8	8.3	51.9	67.9
229	0	18	7	178.7	64.5	20.1981	11.6	7.5	57	72.7	178.4	65.1	20.4546	12.8	8.3	56.8	73	177.4	64.7	20.5588	13.3	8.6	56.1	74.4
230	1	18	24	162.7	57.4	21.6839	25.5	14.7	42.7	69	162.5	59.8	22.6462	28.6	17.1	42.7	70.6	163.1	56.7	21.3145	27.4	15.5	41.2	67.9	162.6	56	21.181	26.1	14.6	41.4	65.3
231	0	18	8	189.9	68.8	19.0782	15.7	10.8	58	73.2	190.5	69.4	19.1236	18.5	12.8	56.6	74.6	190.4	70.3	19.3919	18.1	12.7	57.6	73.2	191.2	71.3	19.5036	17.5	12.5	58.8	75.7	190.7	71	19.5235	15.6	11.1	59.9	75.2	191	69.4	19	11.8	8.2	61.2	74.1
232	0	17	8	183.1	65.4	19.5075	14.2	9.3	56	72.5
233	1	18	1	181.3	106.2	32.3094	45.1	47.9	58.3	98.5	182.1	109.8	33.1118	47.3	52	57.8	99.5
234	1	18	1	177.9	62	19.5902	25.5	15.8	46.2	66.8																						177.6	64.1	20.3223	26.6	17.1	47.1	69.8
235	1	18	7	157.4	52.2	21.0698	24.2	12.6	39.6	68.8																						173.6	55.3	18.3496	21.8	12.1	43.2	63.8
236	1	18	7	187.6	72.8	20.6855	32.3	23.5	49.3	73.9
237	1	18	4	172.2	62.2	20.9761	26.5	16.5	45.7	70.1	172.9	58.3	19.502	23.8	13.9	44.4	66.2	173.4	60.7	20.1879	23.3	14.1	46.6	67.4	173.1	60	20.0243	24.3	14.6	45.4	67.4								172.8	57.6	19.3	22.3	12.8	44.8	65.9
238	1	18	22	159.1	56.9	22.4787	26.3	15	41.9	66.4
239	1	18	22	162.9	54.4	20.5001	22.6	12.3	42.1	65	162.9	52.9	19.9349	22.2	11.8	41.2	65.3	161.7	51.3	19.6199	17	8.7	42.6	63	163.6	52.4	19.5778	18.4	9.7	42.8	62.6	163.7	51.3	19.1434	18.2	9.3	42	64.3	164.1	53.8	20	21.6	11.6	42.2	64.6
240	1	17	22	158.1	52	20.8037	20.3	10.5	41.5	67.5	158	52.1	20.8701	22.4	11.7	40.4	68.1	158.2	51.2	20.4577	20.4	10.5	40.7	65.1	158.4	51.2	20.4061	22.1	11.3	39.9	64.4								158.6	53.5	21.3	25.3	13.6	39.9	66.9
241	1	18	22	165.3	61.5	22.5076	26	16	45.5	71.4	165.1	64.9	23.8095	29	18.8	46.1	73	165.1	62	22.7456	22.6	14	48	68.8	165.5	59.5	21.7231	23	13.7	45.8	67.3
242	1	18	22	161.2	60.5	23.2823	27.9	16.9	43.6	67.7	161.3	61.9	23.7915	30.5	18.9	43	70.3	161.5	59.1	22.6591	23.8	14.1	45.1	65.6	161.2	61.9	23.821	29.7	18.4	43.5	68.2								161.7	64	24.5	31.8	20.3	43.7	69.8
243	1	18	15	171.3	64.3	21.9127	28.5	18.3	46	69.1
244	1	19	20	173.4	62.1	20.6535	27.5	17.1	45	69.4
245	1	18	20	169.2	61.5	21.482	29.3	18.1	43.5	75.4	168.5	60.8	21.4143	29.4	17.9	42.9	72.5
246	1	18	18	168.4	67.2	23.6965	23.3	15.7	51.5	70.5	168.4	69.2	24.4018	28.4	19.6	49.6	72.3	168.6	68.1	23.957	30.7	20.9	47.2	71.8	168.9	66.9	23.4513	29.4	19.7	47.2	70.7
247	0	18	18	173.6	60.7	20.1414	4.9	3	57.7	72	174.2	62.2	20.4972	7.6	4.7	57.5	74.6	174.4	62.5	20.5488	5.9	3.7	58.8	72.1	174.9	62.7	20.4969	7.5	4.7	58	72.5
248	0	18	15	180	63.2	19.5062	12.9	8.2	55.1	70.6	180.2	67.5	20.7871	16.9	11.4	56.1	73.5	180.3	69	21.2255	14.7	10.1	58.9	75.5	180.2	68.6	21.1259	11.7	8	60.6	72.7	180.2	68	20.9411	14.5	9.9	58.1	73.7	180.4	66.4	20.5	15.3	10.2	56.2	73.4
249	0	18	15	167.5	58.8	20.9579	11.6	6.8	52	71.1	167.5	60.6	21.5995	11.8	7.2	53.5	72	167.8	61.3	21.7709	11.9	7.3	54	71.1	168.2	61.3	21.6675	8.2	5	56.3	70.3	168.4	62.9	22.1803	7.9	5	57.9	71.5
250	0	18	15	191.6	76.4	20.8115	8.1	6.2	70.2	77.9	192	75.5	20.4807	13.3	10	65.5	77.3	192.1	77.8	21.0826	9.2	7.2	70.6	77.9	192	84.1	22.8136	12.3	10.3	73.8	80.8	192.9	84	22.5743	15.8	13.3	70.7	79.5
251	0	17	11	176.9	84.2	26.9065	24.3	20.5	63.7	83								176.9	92.1	29.4309	25.3	23.3	68.8	89.3
252	0	18	16	188.6	74.6	20.9728	11.2	8.4	66.2	73	188.2	74.7	21.0902	10.5	7.8	66.9	73.1	189.4	76.7	21.3814	9.2	7.1	69.6	72.4	188.9	73.5	20.5979	6.4	4.7	68.8	71.3	190	73.8	20.4432	2.5	1.8	72	71.9	190.5	73.4	20.2	2.3	1.7	71.7	71.7
253	0	17	16	175.2	70.2	22.8701	16.1	11.3	58.9	74.4	174.7	71	23.2634	16.3	11.6	59.4	75.9
254	0	18	16	178.2	71.6	22.5475	14.4	10.3	61.3	72.7	178.5	71.4	22.409	13.7	9.8	61.6	73.5	180.1	72.7	22.4134	14.2	10.3	62.4	74.6	180.4	76.4	23.4758	9.7	7.4	69	75.4
255	0	18	14	179.7	62	19.1997	11.1	6.9	55.1	71.4	180.6	62.1	19.0395	10.6	6.6	55.5	71.8	180.3	61.5	18.9184	9.5	5.8	55.7	69.9	181.2	64.1	19.5228	5.3	2.1	62	71.4	182.2	63.4	19.0982	3	1.9	61.5	70.6	180.1	62.9	19.4	6.3	4	58.9	73.4
256	0	18	11	177.3	60.4	19.2141	11.6	7	53.4	71.2	176	58.2	18.7887	11.5	6.7	51.5	70.5	178.7	62.5	19.5718	9.5	5.9	56.6	72.8	178.6	62.2	19.4997	5.2	3.2	59	71.4	178.5	61.5	19.3018	3.2	2	59.5	72.8
257	0	18	24	188.7	73.3	20.5854	15	11	62.3	72.1	188.7	74.8	21.0067	15.8	11.8	63	73.6	188.4	80.1	22.5668	15.8	12.7	67.4	78.7
258	0	19	24	180.2	102	31.4116	28.9	29.5	72.5	99.9
259	1	18	20	167.3	54.5	19.4717	21.5	11.7	42.8	67.2								167.3	56.1	20.0434	24.2	13.6	42.5	67								167.6	60.8	21.6449	29.8	18.1	42.7	71.1
260	0	18	11	179.8	72	22.2717	18.9	13.6	58.4	82	178.6	72	22.572	16.9	12.2	59.8	81.9	179.2	76.7	23.8847	20.7	15.9	60.8	87.3	179.8	79.8	24.6845	21	16.8	63	88.5	180.2	82.5	25.4065	23.6	19.5	63	93.8
261	0	19	11	178.3	65.4	20.5719	11.7	7.7	57.8	72.5	178.5	66.5	20.8711	12.2	8.1	58.4	72.9	178.6	68	21.318	7.6	5.2	62.8	73.2
262	1	17	24	170.2	70.3	24.2681	33.7	23.7	46.6	77
263	1	17	24	160.8	50	19.3374	22.9	11.4	38.6	64.6	162.2	50.5	19.1951	19.9	10.1	40.5	64.3	162.1	51.3	19.5232	20.7	10.6	40.7	65.5	162.4	53.8	20.3991	24.6	13.2	40.6	65.5								162.7	55.4	20.9	25.8	14.3	41.1	68
264	0	17	11	186.1	72.7	20.9914	13	9.5	63.3	74.2
265	1	18	24	168	66.3	23.4906	29.8	19.8	46.5	74.1	168	68.3	24.1993	31	21.2	47.1	76	167.2	66.1	23.6444	32.2	21.3	44.8	74.4
266	1	17	16	166.4	61	22.0304	23.6	14.4	46.6	66.1	166.3	61.4	22.2016	24.6	15.1	46.3	67.8
267	0	18	16	192.1	73.9	20.0258	15.8	11.7	62.2	73.5	192.5	72.5	19.5649	15.5	11.2	61.3	73.6	193.5	71.5	19.0961	14.1	10.1	61.4	71.4	193.1	72.3	19.3898	10.7	7.7	64.6	72.9	192.7	69.5	18.7164	12.1	8.4	61.1	73.1	193.2	74	19.8	15.2	11.3	62.8	75.9
268	1	18	21	163.5	57.5	21.5096	28.4	16.3	41.2	69.9
269	0	19	21	170.2	63.7	21.9898	14.4	9.2	54.5	76.5	170.1	66.8	23.087	15.5	10.4	56.5	78.4
270	1	18	21	166.4	53.7	19.394	21.3	11.4	42.3	63.6								167.7	55.3	19.6634	22	12.1	43.2	66.6								168	56.2	19.9121	21.5	12.1	44.1	65.1	167.2	55.6	19.9	21.5	11.9	43.7	64.8
271	0	18	11	187.5	70.8	20.1387	11.5	8.1	62.7	76.2	187.8	72.9	20.6698	12.8	9.3	63.6	77.4	187.1	73	20.8533	12.6	9.2	63.8	76.7	187.9	72.4	20.5062	6.6	4.8	67.6	76.5								188.4	73	20.6	7.9	5.8	67.2	76.8
272	1	18	20	163.2	46.7	17.5338	21.2	9.9	36.8	61.9
273	1	19	20	160.3	62.3	24.2449	32.8	20.5	41.8	71.1	160.5	64.3	24.9609	33.6	21.6	42.7	74
274	1	18	20	158.6	56.2	22.3424	32.7	18.4	37.8	70.5	157.1	54.9	22.2444	33.8	18.6	36.3	69.9	158.6	53.6	21.3088	32.1	17.2	36.4	67.4	158.1	50.7	20.2836	30.3	15.4	35.4	65.1	157	51.9	21.0556	32.6	16.9	35	67.8
275	1	17	20	172.5	55.6	18.6852	22	12.3	43.4	64.9
276	1	18	19	162	62.2	23.7007	33.6	20.9	41.3	70.6	162.5	62.5	23.6686	32.6	20.4	42.1	70.2	162.6	62.6	23.6774	33.6	21.1	41.5	71.1	162.4	65.3	24.7595	36.8	24	41.3	72.6								162.8	67.3	25.7	37.1	24.9	42.4	73.3
277	1	18	23	166.1	53.8	19.5004	21.3	11.4	42.4	65.1	166	56.2	20.3948	22.9	12.9	43.3	65.9	166	58.5	21.2295	26.8	15.7	42.8	67.9	166.6	60.8	21.9055	27	16.4	44.4	68.9	166.6	54.5	19.6357	23.3	12.7	41.8	63.8	166.2	60.7	22	27.1	16.5	44.3	70.4
278	0	18	23	186.7	76	21.8034	20.3	15.4	60.6	79.2								187.1	83.7	23.9099	22.7	19	64.7	86.6
279	0	18	19	172.4	78.7	26.4789	25	19.7	59	94.3	174.8	83.4	27.295	26.7	22.3	61.1	96.4															175.3	75.8	24.6664	17.9	13.6	62.2	88.7
281	1	17	2	171.3	56.4	19.2205	22.6	12.7	43.7	62.2															171	60.6	20.7243	26.4	16	44.6	65.8								171.3	68	23.2	32.7	22.2	45.8	69.7
282	1	18	15	165.3	60.4	22.105	28.3	17.1	43.3	70.8
283	1	18	25	173.7	58.4	19.3559	27.7	16.2	42.2	69.6	173.6	55.9	18.5487	26.7	14.9	41	67.9
284	1	18	11	166.2	51	18.4632	17.2	8.8	42.2	61.8	166.4	49.7	17.9494	17.2	8.6	41.1	61.4	166.7	50.1	18.0288	16.6	8.3	41.8	62.5	167.4	49.5	17.6642	16.8	8.3	41.2	61.4	166.2	48.8	17.6668	15.7	7.6	41.2	60.5	167.1	51.2	18.6	15.2	7.8	43.4	62.2
285	0	17	27	175.2	60.4	19.6774	13	7.9	52.6	70.7	175.7	61.2	19.8248	12.9	7.9	53.3	71.9	177.2	61	19.4269	11.2	6.8	54.2	71.1	178.2	63.5	19.9967	5.3	3.4	60.1	72.4	178.5	61.3	19.2391	5.6	3.4	57.9	69.3	178.6	62.3	19.7	8.7	5.4	56.9	70.9
286	0	19	19	181.6	63.3	19.1943	13.6	8.6	54.7	72.1	181.8	65	19.6664	13.4	8.7	56.3	76.4	181.8	68.5	20.7254	12.6	8.6	59.9	76.9	183	70.2	20.9621	11.2	7.9	62.3	78.5	181	71.4	21.7942	15.8	11.3	60.1	79.2	183	71.5	21.4	14.5	10.4	61.1	78.9
287	0	18	2	183.9	73.4	21.7036	14.6	10.7	62.7	73.7
288	0	18	2	176.2	59.9	19.2937	13.1	7.9	52.1	71.4	175.9	59.5	19.2303	11.2	6.7	52.8	71.7
289	0	18	2	173.5	66.6	22.1246	15.2	10.1	56.5	79.9	173.5	70	23.2541	17.8	12.5	57.5	80.8	173.8	68.8	22.7766	15.9	10.9	57.9	82	173.7	70.4	23.3331	14.7	10.4	60.1	83.9	172.9	73	24.4193	19.8	14.5	58.6	85.7
290	0	19	2	172.5	61	20.4999	11.1	6.8	54.2	68.8								173.6	69.7	23.1277	12.5	8.7	61	78.6	173.3	70.9	23.6075	17.3	12.3	58.6	78.7	173.8	75	24.8291	19	14.3	60.8	81.6
291	0	18	4	184.8	74.1	21.6977	15.6	11.6	62.5	79.5	185.2	70.1	20.4379	15.9	11.2	59	76.2															185.8	80.1	23.2028	13.6	10.9	69.2	83.1
292	0	18	4	176.6	87.4	28.024	22.7	19.8	67.6	84.5
293	0	19	4	189	101	28.2747	21.3	21.5	79.5	91.1	189.1	104.2	29.1397	21.3	22.2	82	95.9
294	1	18	19	170.8	62.5	21.4242	24.3	15.2	47.3	72.1
295	0	18	16	179.5	67.9	21.0737	12.2	8.3	59.6	75.5	179.8	67.5	20.8797	14.1	9.5	58	75.1	180.5	67.8	20.8102	13.4	9.1	58.7	74.1	181	69.3	21.1532	9.4	6.5	62.8	75	180.6	67.8	20.7871	9.6	6.5	61.3	75
296	0	17	16	168.7	60.4	21.223	11.2	6.8	53.6	74.4	169.3	59.6	20.7937	12.5	7.5	52.2	74	169.2	64.5	22.5299	9.5	6.1	58.4	78	169.8	64	22.1975	13.5	8.6	55.4	76.5								170.2	65.4	22.6	12.3	8	57.4	77.6
297	1	18	4	161	51.8	19.9838	21.5	11.2	40.6	65.9
298	0	17	16	188.6	67.1	18.8642	12.5	8.4	58.7	71.2	189.2	67.3	18.8006	12.2	8.2	59.1	70.7	190.1	70.6	19.5362	11.4	8.1	62.6	75.4
299	0	17	16	183	72.5	21.6489	6.1	4.4	68.1	79.5	183.1	71.3	21.2673	1.4	8.1	63.2	75.4	184.7	73.1	21.4281	2	1.5	71.6	76.2															185.7	75.9	22.3	3.6	2.7	73.2	79.8
300	0	17	16	186.4	73.2	21.0678	15.7	11.5	61.7	78	186.4	74.3	21.3844	13.9	10.3	64	79.9	186.7	76.2	21.8608	14.1	10.7	65.5	80.3	187.4	79.7	22.6944	11.4	9.1	70.6	84.3
301	1	18	7	161.2	52.1	20.0497	24.6	12.8	39.3	62
302	1	17	24	181.6	66.7	20.2253	26.8	17.9	48.9	67.1	181.9	68.4	20.6724	26.7	18.3	50.1	68.1	181.3	69.6	21.1745	30.9	21.5	48.1	68.5	183	66.7	19.917	26	17.3	49.4	68.7	182.3	69.7	20.9729	27.4	19.1	50.6	71.2	183.1	69	20.6	27.1	18.7	50.3	69.6
303	1	17	7	164.5	56.9	21.0272	21.6	12.3	44.6	66.2
304	1	18	7	162.4	51	19.3374	24.4	12.5	38.6	62.4
305	1	18	13	162.7	48.2	18.2084	21.8	10.5	37.7	63.8	162.3	47.4	17.9946	22.7	10.8	36.6	62.9	162.8	50	18.8652	23.8	11.9	38.1	64.3	163.3	50.2	18.8248	22.9	11.5	38.7	64.5	162.7	49.9	18.8506	21.6	10.8	39.1	65.1	162.3	53	20.1	26.2	13.9	39.1	66.2
306	1	18	13	163.4	53.7	20.1127	25.4	13.7	40.1	65.1	163.5	53.5	20.0133	24.4	13	40.5	64.5	163.5	52.6	19.6766	23.9	12.6	40	62.8	163.3	52.2	19.5748	22.6	11.8	40.4	63.6
307	1	18	20	158.7	59.4	23.5848	30.2	18	41.5	73.2	159.1	59.1	23.3479	27.5	16.2	42.9	72.3
308	1	19	20	167.4	55.3	19.734	32.1	17.8	37.5	69.6	168	54.1	19.1681	28.2	15.3	38.8	68.2								168.2	54.2	19.1579	28.2	15.3	38.9	68.2
309	1	18	20	162.6	73.6	27.8379	39.3	28.9	44.7	79.7	162.2	75.5	28.6976	41.2	31.1	44.4	81.9
310	0	19	7	178.3	69.1	21.7358	14.9	10.3	58.8	74.3
311	1	18	20	160.8	53.7	20.7684	25	13.4	40.3	69.5
312	0	18	15	185.3	72	20.9692	15.9	11.5	60.6	72.7	185.1	72.6	21.1896	15.1	11	61.6	75.7
313	0	18	15	173.7	63.2	20.9468	12.9	8.2	55.1	71.5	173.4	65.1	21.6512	16	10.4	54.7	74.8	173.4	66.3	22.0503	13.6	9	57.3	75.9	173.9	69.5	22.9819	9.2	6.4	63.1	80.6	173.5	67.7	22.49	13.6	9.2	58.5	78.1
314	0	18	21	182	60.2	18.1741	11.4	6.9	53.3	69.7	182	61.7	18.627	12.3	7.6	54.1	69.5	181.8	60.6	18.3352	6.1	3.7	56.9	69.6	181.8	63.5	19.2126	7.9	5	58.5	72.3
315	1	18	21	168	52.3	18.5303	21.8	11.4	40.9	64.3	167.6	52.5	18.6901	22.7	11.9	40.6	66.2	167.7	52.8	18.7745	22.5	11.9	40.9	66.1	167.8	52.9	18.7876	23.4	12.4	40.5	66								168.4	52.3	18.4	20.7	10.9	41.5	64.7
316	0	18	2	189	70.3	19.6803	13.6	9.6	60.7	73	188.7	72.3	20.3046	16.2	11.7	60.6	75
317	0	18	2	185.7	60.7	17.6021	9.8	6	54.8	66.8	185.9	61.6	17.8247	11.7	7.2	54.4	69.5	186.9	61.5	17.6058	9.7	6	55.5	68.3	186.7	65.3	18.7337	4.8	3.1	62.2	73.8	185.6	64.8	18.8113	5.7	3.7	61.1	71.9
318	1	18	2	161.4	54.3	20.8446	26.5	14.4	39.9	69.9								160.9	57.3	22.1331	28.8	16.5	40.8	71	162.4	57	21.6124	29.1	16.6	40.4	67.2	161.9	57.5	21.9368	27.9	16.1	41.5	70.6	162.3	59.7	22.7	31.6	18.9	40.8	68.8
319	1	18	24	168	43.6	15.4478	15.6	6.8	36.8	57.6	168.1	46	16.2788	20.4	9.4	36.6	60.4	168.3	46.1	16.2754	16.1	7.4	38.7	60.9								169	46.4	16.2459	18.1	8.4	38	60.2
320	1	19	22	160.7	57.9	22.4206	24.1	14	43.9	68.5
321	1	19	22	164.3	59.2	21.9304	31	18.4	40.8	67.5								164.3	60.8	22.5231	33	20.1	40.7	67.1								164.3	68	25.1903	39	26.5	41.5	72.8
322	1	18	2	175.2	59.3	19.3191	27.3	16.2	43.1	67.9	175.3	59.5	19.3621	27.7	16.5	43	67.1	176.4	59	18.9607	26.4	15.6	43.5	65.6								176.1	59.3	19.1221	28.1	16.7	42.6	62.8
323	1	18	2	170.7	64.1	21.9984	27.7	17.8	46.4	69.8	170.3	65.6	22.6191	31.9	20.9	44.7	71.4															171.3	61.5	20.9585	27	16.6	44.9	64.3
324	1	19	2	166.2	58	20.9974	22.9	13.3	44.7	69.4	166	59	21.4109	23.4	13.8	45.2	70
325	1	19	2	180.7	60.6	18.5591	26.2	15.9	44.8	66.9	180.7	61	18.6816	26.9	16.4	44.6	68.6	181.7	60.9	18.4462	27.5	16.8	44.1	67.5	181.8	62.3	18.8495	26.2	16.3	46	65.8	181	64.6	19.7186	27.6	17.8	46.8	69.1	182.6	68.7	20.8	28.1	19.3	49.4	69.9
326	1	18	2	167.6	55.3	19.6869	26.5	14.7	40.6	66.1	167.8	56.7	20.1372	26.8	15.2	41.5	68	167.8	56.3	19.9951	22.7	12.8	43.5	69.6
327	1	18	2	153.2	42.8	18.2359	11.1	4.8	38.1	60.3	152.9	42.2	18.0508	12.1	5.1	37.1	61.3	153	42.8	18.2836	11.4	4.9	37.9	61.2								153.1	43.6	18.601	14.1	6.2	37.4	62.4	151.7	43.5	19.1	15	6.5	37	61.6
328	1	18	22	168.1	76.1	26.9308	27.4	20.9	55.2	75.8																						167.8	75.4	26.7786	26.8	20.2	55.2	75.4
329	1	17	12	173.7	62.8	20.8142	27.3	17.1	45.7	65.2	173.5	63.3	21.0283	28	17.7	45.6	63.7	173.2	64	21.3346	30.6	19.6	44.4	66.7	174.7	65.1	21.3302	29.8	19.4	45.7	65.3	172.8	68.7	23.0075	32.5	22.3	46.4	69.7	172.9	66.4	22.2	27.7	18.4	48	65.3
330	1	17	12	175.6	53.9	17.4799	18.3	9.9	44	63.6															175.7	53.1	17.2009	19.3	10.2	42.9	63.9
331	1	17	12	167.6	62	22.0721	28.5	17.7	44.3	69.6								168.4	71.5	25.2128	35.3	25.3	46.2	76.4	168.4	71.2	25.1071	35.7	25.4	45.8	73.7	167.9	73.5	26.0727	34.9	25.7	47.9	79.4	168	64.2	22.7	26.5	17	47.2	69.2
332	1	18	12	159	54	21.3599	19.1	10.3	43.7	66.4	159.6	55.2	21.6707	21.3	11.7	43.5	67	158.9	57.6	22.8126	23.9	13.8	43.9	70.2	159.1	56.8	22.4392	25	14.2	42.6	69.4	158.7	58.7	23.3069	27	15.8	42.9	69.7
333	0	18	12	176.5	55.2	17.7194	12.8	7.1	48.1	66.8	176.6	56.4	18.0841	13.6	7.7	48.7	68.2	176.3	56.9	18.3066	13.4	7.6	49.3	67.5
334	1	18	12	173.4	64.6	21.4849	32.4	21	43.6	71	173.8	63.9	21.1544	28.7	18.4	45.5	68.8	173.7	62.6	20.7479	29.2	18.3	44.3	68.8	173.2	63.7	21.2346	30.2	19.3	44.5	69.4	172.6	64.6	21.6846	30.5	19.7	44.9	71.5	172.9	65.9	22	33.2	21.8	43.9	69
335	1	18	12	170.4	60.4	20.8016	25.6	15.5	44.9	65.2	171	57.3	19.5958	21.1	12.1	45.2	63.4	170.7	57.8	19.8363	25.3	14.6	43.2	64.8	170.1	57.2	19.7691	24.3	13.9	43.3	63.5	170.1	60.2	20.806	23.5	14.1	46.1	67.1	170.7	62.5	21.4	26.3	16.4	46.1	66.7
336	1	18	12	159.4	56.4	22.1974	23.3	13.1	43.3	66.9	159.1	55.5	21.9257	23.6	13.1	42.4	66.4
337	1	18	12	166.3	52.7	19.0558	26.6	14	38.7	66.2
338	1	18	12	165.2	56.2	20.5928	23.4	13.2	43	65.4	165.5	58	21.1754	23.5	13.7	44.4	66.7	165.7	58.7	21.3793	27.6	16.2	42.5	66.1	165.2	59.3	21.7287	26	15.4	43.9	66.7	164.4	60.2	22.2737	26.9	16.2	44	67.5
339	1	18	10	159.4	53.4	21.0167	14.6	7.8	45.6	65.6	159.6	54	21.1996	12.6	6.8	47.2	66.1	158.8	51.7	20.5017	14.6	7.6	44.2	64	158.5	51.4	20.46	15	7.7	43.7	64.4	158.5	52	20.6988	16.3	8.5	43.5	66.7	158.4	52.8	21	13.7	13.7	45.6	64.9
340	1	18	5	170.2	55	18.9864	23.9	13.1	41.9	69.3	170.8	56.1	19.2303	26	14.6	41.5	69.7	171.2	55.9	19.0724	26.1	14.6	41.3	68.3
341	1	18	5	166.6	58.7	21.1489	26	15.3	43.4	64.3	167	60	21.5139	26.8	16.1	43.9	63.1	167.6	62.7	22.3213	27.5	17.3	45.4	66
342	1	18	5	166.5	57.5	20.7415	24.2	13.9	43.6	68.2	166.6	58.1	20.9327	26.1	15.2	42.9	66.8	165.2	58.2	21.3257	28.5	16.6	41.6	67.1	165.9	54.8	19.9108	22.4	12.3	42.5	63.3	165.2	57.4	21.0325	21.2	12.2	45.2	67.6	165.9	60.4	21.9	23.7	14.3	46.1	68.9
343	1	18	5	167	54.5	19.5418	23.2	12.7	41.9	66.6	166.9	52.9	18.9908	23.3	12.3	40.6	65.1	167.3	55.1	19.6861	23.2	12.8	42.3	67.2	167.4	54.7	19.5198	23.7	13	41.7	64.8								166.5	57.4	20.7	25	14.4	43	68.5
344	1	17	5	157.5	55.5	22.3734	25.6	14.2	41.3	67.1	158.3	55.5	22.1478	24.6	13.7	41.8	68.2	159.2	55.9	22.0559	22.2	12.4	43.5	67.8	158.2	56.8	22.6953	23.3	13.2	43.6	68.2								158.6	56.9	22.6	23.5	13.4	43.5	68.6
345	1	17	5	169.4	75.5	26.31	36.5	27.6	47.9	79.8	169.4	79.5	27.7039	36.9	29.3	50.2	82.7	167.9	84.9	30.1166	40.8	34.7	50.2	85	168.8	83.8	29.4103	40.5	33.9	49.9	85.5	168.4	91	32.0891	43.1	39.2	51.8	91	168.6	88.1	31	41.4	36.5	51.6	90.8
346	1	18	5	172.4	75.8	25.5032	38.3	29.1	46.7	72.8	172	76.7	25.9262	38.5	29.5	47.2	74.2	173.5	72.7	24.151	35.6	25.9	46.8	71.5	172	68.7	23.222	32.7	22.5	46.2	68.9	171.8	71.2	24.1231	35.1	25	46.2	71.5
347	1	18	10	159.2	44.2	17.4396	14.9	6.6	37.6	59.9	159.5	44.2	17.374	13.7	6.1	38.2	58.7	159.2	43.6	17.2028	14.6	6.4	37.2	57.7	159.3	41.8	16.4719	8.7	3.6	38.2	57.5	158.8	42.6	16.8931	11.1	4.7	37.9	58.5	159.3	43.6	17.2	15.6	6.8	36.8	57.6
348	1	18	10	171.6	58	19.6967	24.9	14.5	43.5	66.5	172.2	54	18.2107	21.3	11.5	42.5	62.7	172.9	49.4	16.5248	17.9	8.8	40.6	59.3	172.2	52.8	17.8061	18.5	9.8	43	61	171.2	52.7	17.9806	19.8	10.5	42.3	62.4
